# Supplementary material for: A PROMOTER::LUCIFERASE reporter system reveals key elements of the circadian regulation of Crassulacean acid metabolism (CAM) in Kalanchoë laxiflora Baker
Source: Plant J. 2026 Jun 4;126(5):e70937. doi: 10.1111/tpj.70937 (PMC13238310; doi:10.1111/tpj.70937)
Supplement: Supplementary file 7 — Table S1. Statistics for Benjamin–Hochberg tests on LL free‐running rhythms for KlCAB2p::LUC+ expressed in K. laxiflora line 19. Table S2. Statistics for Benjamin–Hochberg tests on LL free‐running rhythms for KlGPT2p::LUC+ expressed in K. laxiflora line N/2. Table S3. Statistics for Benjamin–Hochberg tests on LL free‐running rhythms for AtCAB2p::LUC+ (Label column AtCAB1.1, AtCAB1.2, etc. denote the biological replicates) and KlCAB2p::LUC+ expressed in A. thaliana lines 1, 4, 7, 8 and 14 assayed using 7‐day‐old seedlings. Table S4. Statistics for Benjamin–Hochberg tests on LL free‐running rhythms for AtCAB2p::LUC+ and KlCAB2p::LUC+ expressed in A. thaliana assayed using single detached leaves of different developmental ages. [file TPJ-126-0-s002.zip]

Archive with 2 entries (2 files):
- tpj70937-sup-0008-Table_S1-S4_captions.docx
- tpj70937-sup-0007-Table_S1-S4.xlsx
